# Supplementary material for: Development of a scale for measuring the perception of artificial intelligence among mental health consumers
Source: PLoS One. 2026 Jul 30;21(7):e0354305. doi: 10.1371/journal.pone.0354305 (PMC13422870; doi:10.1371/journal.pone.0354305)
Supplement: S1 File — Raw anonymized dataset used for the analyses reported in this study. (XLSX) [file pone.0354305.s001.xlsx]

## Sheet: Row data
Gender	Marital	Education	Income	PlaceofBirth	Employ	ChronicD	ChronicType	Insurance	MentalD	MentlType	A1	A2	A3	A4	A5	A6	A7	A8	A9	A10	A11	A12	A13	A14	A15	A16	A17	A18	A19	A20	Jahizeh_AI	Ahmieh_AI	Ma5ater_AI	Masa3eb_AI	AITotal	Jahizeh_AI_MEAN	Ahmieh_AI_MEAN	Ma5ater_AI_MEAN	Masa3eb_AI_MEAN	AITotal_MEAN
2	2	2	4	2	2	1	3,2,1	2	1	1	3	3	2	3	3	2	2	2	2	2	3	3	3	3	3	3	3	3	3	3	14	10	15	15	54	2.8	2	3	3	2.7
1	2	4	4	1	4	2	9	2	1	2	1	1	1	1	1	2	1	1	1	1	5	5	4	5	5	5	5	3	1	5	5	6	24	19	54	1	1.2	4.8	3.8	2.7
1	2	4	4	1	4	2	9	1	1	1	1	1	1	1	1	1	1	1	1	1	4	4	5	4	4	5	5	3	4	5	5	5	21	22	53	1	1	4.2	4.4	2.65
2	2	2	4	2	2	1	8,2,1	2	1	1	2	2	2	2	2	3	2	3	2	2	2	2	2	2	2	4	2	4	2	4	10	12	10	16	48	2	2.4	2	3.2	2.4
1	4	1	4	2	3	1	4	2	1	3	3	3	4	5	1	5	5	5	3	5	5	3	3	5	5	5	5	3	5	3	16	23	21	21	81	3.2	4.6	4.2	4.2	4.05
2	1	1	4	2	6	1	8,6	2	1	9	3	3	3	3	2	2	2	2	2	2	2	3	3	2	2	3	2	3	2	3	14	10	12	13	49	2.8	2	2.4	2.6	2.45
1	2	2	4	1	5	1	6,2,1	2	1	2	5	5	4	4	4	3	4	4	3	3	1	1	1	1	1	4	1	1	5	1	22	17	5	12	56	4.4	3.4	1	2.4	2.8
1	2	2	4	2	6	1	8,2	2	1	2	3	3	3	4	3	3	3	4	3	3	2	3	3	2	2	3	2	3	3	2	16	16	12	13	57	3.2	3.2	2.4	2.6	2.85
2	2	2	4	2	2	1	8,1	2	1	2	4	3	3	4	3	3	3	4	3	3	2	3	2	3	2	3	4	3	3	2	17	16	12	15	60	3.4	3.2	2.4	3	3
2	5	2	4	2	2	2	9	2	1	3	4	1	2	1	2	1	1	1	1	1	2	2	2	2	2	1	1	3	1	1	10	5	10	7	32	2	1	2	1.4	1.6
2	4	2	1	2	6	1	4	2	1	3	2	2	2	4	2	2	2	1	2	1	1	4	4	1	4	4	4	4	4	4	12	8	14	20	54	2.4	1.6	2.8	4	2.7
1	2	2	1	2	5	1	3	2	1	1	3	5	1	5	1	2	2	1	2	4	3	3	2	2	2	3	2	3	1	4	15	11	12	13	51	3	2.2	2.4	2.6	2.55
2	4	2	1	2	2	1	6	2	1	1	3	3	3	3	3	2	3	2	2	3	3	3	3	2	2	3	3	3	2	3	15	12	13	14	54	3	2.4	2.6	2.8	2.7
1	2	2	1	2	6	1	2,1	2	1	1	4	4	3	3	2	1	1	1	1	1	3	3	2	3	1	3	3	4	4	4	16	5	12	18	51	3.2	1	2.4	3.6	2.55
1	2	2	1	1	5	1	6,2	2	1	2	4	1	3	5	4	1	5	4	1	1	1	1	1	1	1	1	2	1	1	1	17	12	5	6	40	3.4	2.4	1	1.2	2
2	1	2	1	1	3	1	2	2	1	6	5	3	4	4	4	4	3	3	3	3	5	4	5	4	5	3	4	3	3	4	20	16	23	17	76	4	3.2	4.6	3.4	3.8
2	1	2	1	1	2	2	9	1	1	2	4	4	4	4	4	4	4	4	4	4	4	4	4	4	4	4	4	4	4	4	20	20	20	20	80	4	4	4	4	4
2	2	2	1	2	2	1	4,2,1	2	1	1	4	4	4	4	4	3	4	3	4	4	3	2	2	2	1	2	2	2	1	2	20	18	10	9	57	4	3.6	2	1.8	2.85
2	2	1	1	2	2	1	1, 2,	2	1	1	3	3	2	3	3	2	2	2	2	2	3	3	3	3	3	3	3	3	3	3	14	10	15	15	54	2.8	2	3	3	2.7
2	2	1	1	2	2	1	1, 2,	2	1	1	2	2	2	2	2	3	2	3	2	2	2	2	2	2	2	4	2	4	2	4	10	12	10	16	48	2	2.4	2	3.2	2.4
1	4	1	1	2	3	1	4	2	1	3	3	3	4	5	1	5	5	5	3	5	5	3	3	5	5	5	5	3	5	3	16	23	21	21	81	3.2	4.6	4.2	4.2	4.05
1	2	2	1	1	5	1	1, 2,	2	1	2	5	5	4	4	4	3	4	4	3	3	1	1	1	1	1	4	1	1	5	1	22	17	5	12	56	4.4	3.4	1	2.4	2.8
2	2	1	1	2	2	1	8,1	2	1	2	4	3	3	4	3	3	3	4	3	3	2	3	2	3	2	3	4	3	3	2	17	16	12	15	60	3.4	3.2	2.4	3	3
2	5	2	1	2	2	2	9	2	1	3	4	1	2	1	2	1	1	1	1	1	2	2	2	2	2	1	1	3	1	1	10	5	10	7	32	2	1	2	1.4	1.6
2	2	1	1	2	2	1	1, 2,	2	1	1	4	4	4	4	4	3	4	3	4	4	3	2	2	2	1	2	2	2	1	2	20	18	10	9	57	4	3.6	2	1.8	2.85
2	1	2	1	2	6	2	9	2	1	3	3	3	3	3	3	2	2	2	2	2	1	2	1	3	1	3	2	3	2	3	15	10	8	13	46	3	2	1.6	2.6	2.3
2	1	2	1	1	2	2	9	2	1	2	5	5	5	5	5	3	3	4	3	3	5	5	5	5	5	4	4	5	5	4	25	16	25	22	88	5	3.2	5	4.4	4.4
1	2	1	1	1	6	1	4	2	1	3	2	2	2	2	2	2	2	2	2	2	2	2	2	2	2	2	2	2	2	2	10	10	10	10	40	2	2	2	2	2
1	2	1	1	2	6	1	8	2	1	1	1	1	1	1	1	1	1	1	1	1	1	1	1	1	1	1	1	1	1	1	5	5	5	5	20	1	1	1	1	1
2	2	2	1	2	6	1	2	2	1	1	1	2	3	1	1	1	1	2	2	2	1	3	2	1	3	2	2	2	3	1	8	8	10	10	36	1.6	1.6	2	2	1.8
2	1	2	1	2	1	1	4	2	1	5	2	2	2	2	2	2	3	2	2	4	3	3	3	3	2	4	3	3	3	3	10	13	14	16	53	2	2.6	2.8	3.2	2.65
2	2	1	1	2	6	1	8	2	1	1	3	3	3	3	3	2	2	3	3	2	3	3	3	3	3	3	1	3	3	3	15	12	15	13	55	3	2.4	3	2.6	2.75
2	2	1	1	1	2	1	1, 2	2	1	1	2	2	2	2	2	1	1	2	1	2	2	2	2	2	2	1	2	2	2	1	10	7	10	8	35	2	1.4	2	1.6	1.75
2	4	1	1	2	6	1	3,1	2	1	1	3	3	2	3	2	2	2	2	2	2	3	3	3	3	3	3	3	3	2	2	13	10	15	13	51	2.6	2	3	2.6	2.55
1	2	1	1	2	6	1	2	2	1	1	3	3	5	3	3	3	4	1	4	4	4	4	4	3	4	3	1	3	4	3	17	16	19	14	66	3.4	3.2	3.8	2.8	3.3
1	1	1	1	2	6	1	8	2	1	4	5	5	3	5	5	2	3	2	2	3	2	4	3	2	2	3	3	2	2	2	23	12	13	12	60	4.6	2.4	2.6	2.4	3
1	2	1	1	2	6	1	8	2	1	2	3	3	3	4	3	3	3	4	3	3	3	3	3	3	4	3	4	3	2	3	16	16	16	15	63	3.2	3.2	3.2	3	3.15
2	4	1	1	2	6	1	1	2	1	2	4	4	4	4	4	2	3	2	2	3	2	3	3	2	1	3	2	3	2	2	20	12	11	12	55	4	2.4	2.2	2.4	2.75
1	2	1	1	2	6	1	8	2	1	1	5	5	3	5	5	2	1	2	1	1	4	4	5	4	4	1	1	3	4	1	23	7	21	10	61	4.6	1.4	4.2	2	3.05
1	2	1	1	2	6	1	8,2	2	1	2	3	3	3	3	3	4	3	3	3	3	2	3	3	3	4	3	2	3	2	2	15	16	15	12	58	3	3.2	3	2.4	2.9
1	2	1	1	2	3	1	3	2	1	2	3	3	3	3	3	3	2	3	3	3	3	3	3	3	3	3	3	3	3	3	15	14	15	15	59	3	2.8	3	3	2.95
1	2	1	1	2	3	1	1, 2	2	1	1	4	2	2	4	3	2	2	4	3	3	5	3	1	4	2	1	3	3	4	2	15	14	15	13	57	3	2.8	3	2.6	2.85
2	2	1	1	2	2	1	8,2	2	1	2	3	2	2	2	2	3	2	2	2	2	1	2	2	1	1	2	1	2	1	1	11	11	7	7	36	2.2	2.2	1.4	1.4	1.8
1	2	1	1	2	6	1	2	2	1	3	4	5	3	3	4	2	4	3	4	2	2	3	4	3	3	3	2	3	3	3	19	15	15	14	63	3.8	3	3	2.8	3.15
2	2	1	1	2	2	1	2,1	2	1	1	3	3	3	3	3	3	3	3	3	3	3	3	3	3	3	3	3	3	3	3	15	15	15	15	60	3	3	3	3	3
1	1	2	1	2	3	2	9	2	1	5	1	1	1	1	1	1	1	1	1	1	5	5	3	3	5	3	3	3	3	3	5	5	21	15	46	1	1	4.2	3	2.3
2	2	1	1	2	2	1	1, 2,	2	1	1	2	2	2	3	2	2	2	2	2	2	3	3	3	3	3	3	2	2	3	2	11	10	15	12	48	2.2	2	3	2.4	2.4
1	2	1	1	2	6	1	8	2	1	9	3	3	3	3	3	3	3	3	3	3	3	3	3	3	3	3	3	3	3	3	15	15	15	15	60	3	3	3	3	3
1	2	1	1	1	6	1	1	2	1	9	4	4	4	4	4	4	4	4	4	4	2	4	4	4	4	3	4	3	2	3	20	20	18	15	73	4	4	3.6	3	3.65
2	2	1	1	2	2	2	9	2	1	6	2	2	2	2	2	1	1	1	1	1	2	2	2	2	2	2	2	2	2	2	10	5	10	10	35	2	1	2	2	1.75
1	2	1	1	2	3	1	8	2	1	2	2	2	2	1	2	2	2	2	2	2	2	2	2	2	2	2	2	1	2	1	9	10	10	8	37	1.8	2	2	1.6	1.85
1	2	1	1	1	3	2	9	2	1	1	1	1	1	1	1	1	1	2	1	1	1	1	1	1	1	1	1	1	1	1	5	6	5	5	21	1	1.2	1	1	1.05
1	1	1	1	2	1	2	9	2	1	6	2	2	2	2	2	2	2	3	2	3	2	5	2	2	2	3	2	3	2	5	10	12	13	15	50	2	2.4	2.6	3	2.5
1	2	1	1	2	6	1	3, 5,	2	1	1	3	3	3	5	3	2	2	2	2	2	3	2	3	3	2	3	2	3	2	2	17	10	13	12	52	3.4	2	2.6	2.4	2.6
2	2	1	1	2	2	1	6,2	2	1	1	2	2	2	2	2	2	2	2	2	2	2	2	2	2	2	2	2	2	2	2	10	10	10	10	40	2	2	2	2	2
2	2	2	1	2	6	1	1, 2	2	1	1	1	1	1	1	1	1	1	1	1	1	1	1	1	1	1	2	2	1	1	1	5	5	5	7	22	1	1	1	1.4	1.1
1	2	1	1	2	6	1	4,2	2	1	1	4	4	4	4	4	2	3	2	4	2	2	2	2	2	2	2	2	2	2	3	20	13	10	11	54	4	2.6	2	2.2	2.7
1	2	2	1	1	3	1	1, 2,	2	1	1	2	4	2	4	2	1	1	1	1	1	2	4	4	2	2	2	4	4	4	4	14	5	14	18	51	2.8	1	2.8	3.6	2.55
1	2	1	1	2	6	1	8	2	1	1	3	3	3	4	3	3	2	2	2	3	3	4	4	3	4	3	1	2	4	3	16	12	18	13	59	3.2	2.4	3.6	2.6	2.95
2	1	4	1	2	1	2	9	2	1	1	3	3	3	3	3	3	3	3	3	3	3	3	3	3	3	3	3	3	3	3	15	15	15	15	60	3	3	3	3	3
2	1	4	1	2	2	2	9	2	1	1	2	2	2	2	2	2	2	2	2	3	1	3	2	1	1	2	3	3	3	3	10	11	8	14	43	2	2.2	1.6	2.8	2.15
2	1	2	1	1	1	2	9	2	1	2	2	2	3	3	3	2	1	1	1	2	2	1	1	2	1	2	3	3	3	3	13	7	7	14	41	2.6	1.4	1.4	2.8	2.05
2	1	2	1	1	1	1	3	2	1	1	4	4	3	5	3	2	3	1	2	2	2	3	2	2	2	4	1	3	3	3	19	10	11	14	54	3.8	2	2.2	2.8	2.7
2	1	3	1	1	4	2	9	2	1	2	1	1	1	1	1	1	1	1	1	1	1	1	1	1	1	1	1	1	1	1	5	5	5	5	20	1	1	1	1	1
1	1	4	1	1	1	2	9	1	1	1	3	3	3	3	3	2	2	2	2	2	3	3	3	3	3	3	3	3	3	3	15	10	15	15	55	3	2	3	3	2.75
2	5	1	1	1	2	1	1, 2	2	1	2	1	1	1	1	1	1	1	1	1	1	1	1	1	1	1	1	1	1	1	1	5	5	5	5	20	1	1	1	1	1
2	4	2	1	1	3	2	9	2	1	3	1	1	1	1	1	1	1	1	1	1	1	1	1	1	1	1	1	1	1	1	5	5	5	5	20	1	1	1	1	1
2	1	1	1	1	1	2	9	2	1	6	1	1	1	1	2	1	1	1	1	1	1	1	3	1	1	1	2	1	2	1	6	5	7	7	25	1.2	1	1.4	1.4	1.25
2	2	2	1	1	2	2	9	2	1	2	3	2	3	3	3	2	2	2	1	2	4	4	2	4	4	2	4	4	4	3	14	9	18	17	58	2.8	1.8	3.6	3.4	2.9
2	4	3	1	1	4	2	9	2	1	2	3	3	3	3	3	3	3	3	3	3	3	3	3	3	3	3	3	3	3	3	15	15	15	15	60	3	3	3	3	3
2	5	2	1	1	2	1	2	2	1	1	1	1	3	3	3	1	2	1	2	2	1	1	1	3	1	3	3	3	3	3	11	8	7	15	41	2.2	1.6	1.4	3	2.05
2	1	4	1	1	1	2	9	2	1	2	3	3	2	2	2	2	2	2	2	2	2	4	3	2	3	3	3	4	3	4	12	10	14	17	53	2.4	2	2.8	3.4	2.65
2	4	3	1	1	2	1	8	2	1	2	2	2	2	2	2	2	2	2	2	2	2	2	2	2	2	2	2	2	2	2	10	10	10	10	40	2	2	2	2	2
1	2	1	1	2	2	1	6	2	1	2	3	3	3	3	3	3	3	3	3	3	3	3	3	3	3	3	3	3	1	3	15	15	15	13	58	3	3	3	2.6	2.9
2	2	4	1	1	2	2	9	2	1	2	3	3	3	3	3	2	3	2	2	3	3	3	2	3	3	3	3	2	3	3	15	12	14	14	55	3	2.4	2.8	2.8	2.75
2	1	2	1	1	1	2	9	1	1	1	2	2	4	2	1	2	3	3	2	2	1	1	2	3	1	3	5	1	5	3	11	12	8	17	48	2.2	2.4	1.6	3.4	2.4
2	1	1	1	2	1	1	8	2	1	8	4	4	3	4	3	2	2	2	2	2	3	3	3	3	2	3	1	3	2	2	18	10	14	11	53	3.6	2	2.8	2.2	2.65
2	2	1	1	2	2	2	9	2	1	2	3	3	3	3	3	3	3	4	2	3	3	3	3	2	4	4	2	3	3	4	15	15	15	16	61	3	3	3	3.2	3.05
2	1	1	1	2	6	1	1	2	1	1	3	3	2	4	2	2	3	2	2	3	2	3	3	3	2	4	2	4	2	3	14	12	13	15	54	2.8	2.4	2.6	3	2.7
2	2	1	1	2	2	1	1, 2	2	1	1	4	4	3	4	4	3	4	3	2	4	3	3	3	3	3	4	4	4	3	3	19	16	15	18	68	3.8	3.2	3	3.6	3.4
1	2	1	1	2	2	1	3, 6	2	1	2	2	2	2	2	2	2	3	1	3	3	2	2	2	2	2	3	3	2	2	2	10	12	10	12	44	2	2.4	2	2.4	2.2
1	2	1	1	2	2	1	1, 2	2	1	1	5	5	5	5	5	5	5	5	5	5	1	1	1	1	1	3	1	1	5	1	25	25	5	11	66	5	5	1	2.2	3.3
2	2	1	1	2	2	1	1	2	1	2	3	3	3	3	3	1	1	3	2	2	2	2	2	2	2	3	2	2	3	3	15	9	10	13	47	3	1.8	2	2.6	2.35
1	2	1	1	2	3	1	1	2	1	1	2	3	3	3	3	1	2	2	1	1	3	3	3	3	3	3	2	3	2	4	14	7	15	14	50	2.8	1.4	3	2.8	2.5
2	2	1	1	2	2	2	9	2	1	1	3	3	2	3	2	1	1	1	1	2	3	3	3	3	4	3	3	4	3	4	13	6	16	17	52	2.6	1.2	3.2	3.4	2.6
2	2	1	1	1	2	1	1, 2,	2	1	2	1	2	1	1	2	1	1	2	2	2	2	1	2	1	2	2	1	2	1	1	7	8	8	7	30	1.4	1.6	1.6	1.4	1.5
1	2	1	1	2	2	1	1, 2	2	1	1	5	5	5	5	5	2	4	4	4	4	3	3	3	3	3	5	2	3	2	3	25	18	15	15	73	5	3.6	3	3	3.65
1	2	1	1	2	6	1	3, 5,	2	1	1	4	5	4	4	4	3	2	3	2	3	4	3	3	4	4	3	2	3	2	3	21	13	18	13	65	4.2	2.6	3.6	2.6	3.25
2	1	2	1	1	1	2	9	2	1	2	4	4	4	4	4	4	4	4	4	4	4	4	4	4	4	4	4	4	4	4	20	20	20	20	80	4	4	4	4	4
2	2	1	1	2	6	1	8	2	1	2	2	3	3	3	2	2	3	2	3	3	2	2	2	2	2	3	4	3	4	3	13	13	10	17	53	2.6	2.6	2	3.4	2.65
2	2	2	1	2	6	1	1, 2	2	1	2	5	5	3	5	5	4	4	3	5	4	3	5	2	3	2	2	2	3	2	5	23	20	15	14	72	4.6	4	3	2.8	3.6
2	2	1	1	2	6	1	1, 2,	2	1	5	5	5	5	5	5	2	2	2	4	5	1	1	1	1	5	2	4	2	2	1	25	15	9	11	60	5	3	1.8	2.2	3
2	4	1	1	2	2	1	6	2	1	1	3	3	3	4	3	2	2	2	2	3	3	3	3	3	3	3	3	2	3	3	16	11	15	14	56	3.2	2.2	3	2.8	2.8
2	2	1	1	2	3	1	1	2	1	2	3	3	3	3	3	2	3	2	2	3	3	3	3	3	3	3	4	2	3	3	15	12	15	15	57	3	2.4	3	3	2.85
2	2	1	1	1	6	1	1, 2,	2	1	5	4	4	4	5	2	2	5	5	4	5	2	2	2	2	2	2	2	2	1	1	19	21	10	8	58	3.8	4.2	2	1.6	2.9
1	2	1	1	2	6	1	1, 2,	2	1	1	3	3	3	3	3	3	3	3	3	3	3	3	3	3	3	3	3	3	3	3	15	15	15	15	60	3	3	3	3	3
2	2	5	1	1	1	2	9	1	1	2	3	3	2	3	2	3	2	2	2	2	4	3	2	4	4	2	4	3	2	2	13	11	17	13	54	2.6	2.2	3.4	2.6	2.7
1	2	1	1	2	6	1	8	2	1	1	5	5	4	5	5	2	1	2	1	1	5	4	5	5	5	1	4	1	1	1	24	7	24	8	63	4.8	1.4	4.8	1.6	3.15
2	2	1	1	2	6	1	3,1	2	1	1	4	4	4	4	4	2	3	3	3	3	2	2	2	2	2	3	2	2	2	2	20	14	10	11	55	4	2.8	2	2.2	2.75
2	4	2	1	2	6	1	1, 2,	2	1	1	3	3	3	3	3	1	1	1	1	1	3	3	3	3	3	4	1	4	1	4	15	5	15	14	49	3	1	3	2.8	2.45
2	2	1	1	2	2	1	2, 6	1	1	1	2	2	2	2	2	2	2	2	2	2	4	3	3	4	3	4	4	3	4	4	10	10	17	19	56	2	2	3.4	3.8	2.8
1	2	1	1	2	2	1	2,	2	1	2	3	4	3	4	3	3	3	3	3	3	3	3	3	3	4	3	2	3	2	2	17	15	16	12	60	3.4	3	3.2	2.4	3
2	2	1	1	2	2	1	1	2	1	1	3	4	3	4	3	3	3	4	3	3	4	3	3	3	3	3	2	3	4	2	17	16	16	14	63	3.4	3.2	3.2	2.8	3.15
2	2	1	1	2	2	1	1	2	1	1	2	2	2	2	2	2	2	2	2	2	4	3	4	4	3	4	4	3	4	2	10	10	18	17	55	2	2	3.6	3.4	2.75
2	2	1	1	2	2	1	2	2	1	1	1	1	1	1	1	2	1	2	1	1	4	4	4	4	3	5	4	3	1	2	5	7	19	15	46	1	1.4	3.8	3	2.3
1	2	1	1	2	4	2	9	2	1	2	2	2	2	3	2	1	1	1	1	1	4	4	4	4	4	5	4	3	4	3	11	5	20	19	55	2.2	1	4	3.8	2.75
2	2	4	1	1	2	2	9	1	1	2	2	2	2	2	2	1	2	1	2	1	3	3	4	3	3	4	4	4	5	2	10	7	16	19	52	2	1.4	3.2	3.8	2.6
1	2	1	1	2	2	1	2	2	1	6	2	2	2	2	2	3	3	4	2	2	2	2	2	2	2	3	2	3	2	3	10	14	10	13	47	2	2.8	2	2.6	2.35
1	1	1	1	2	6	1	8	2	1	4	3	3	5	2	2	3	3	3	3	3	3	5	3	2	3	3	3	4	2	4	15	15	16	16	62	3	3	3.2	3.2	3.1
2	1	2	1	1	1	1	8	2	1	1	3	3	3	3	3	2	2	2	2	2	3	3	3	3	3	3	3	3	3	3	15	10	15	15	55	3	2	3	3	2.75
1	1	4	1	3	1	2	9	1	1	5	2	2	2	2	2	2	2	2	2	2	2	2	2	2	4	2	2	2	2	2	10	10	12	10	42	2	2	2.4	2	2.1
2	5	2	1	1	2	1	1, 2,	1	1	9	2	2	2	2	2	2	1	2	1	2	2	2	2	2	2	2	2	2	2	2	10	8	10	10	38	2	1.6	2	2	1.9
2	1	4	1	3	1	2	9	1	1	2	3	5	1	5	1	1	1	1	1	1	4	4	4	2	3	5	4	3	5	2	15	5	17	19	56	3	1	3.4	3.8	2.8
1	2	1	1	2	6	1	6, 8	2	1	2	1	1	1	1	1	2	2	1	2	2	4	4	4	4	4	5	4	3	1	5	5	9	20	18	52	1	1.8	4	3.6	2.6
2	1	3	1	1	1	2	9	2	1	2	1	2	1	1	1	2	1	2	1	2	1	2	2	2	1	1	1	2	1	1	6	8	8	6	28	1.2	1.6	1.6	1.2	1.4
2	2	5	1	1	2	2	9	2	1	2	4	4	2	4	2	2	2	2	3	3	2	2	2	2	2	4	2	2	2	2	16	12	10	12	50	3.2	2.4	2	2.4	2.5
2	4	5	1	3	3	1	4	2	1	9	3	3	3	3	3	2	2	2	2	2	4	4	4	5	4	4	3	4	4	3	15	10	21	18	64	3	2	4.2	3.6	3.2
1	2	1	1	2	3	1	1, 2	2	1	1	2	5	2	5	3	5	3	4	1	2	3	4	2	2	4	3	1	3	2	1	17	15	15	10	57	3.4	3	3	2	2.85
2	1	4	1	1	2	2	9	1	1	1	5	5	2	5	2	2	2	2	2	2	2	2	3	2	4	4	4	4	4	2	19	10	13	18	60	3.8	2	2.6	3.6	3
1	2	1	1	1	3	2	9	2	1	2	3	3	2	3	2	2	3	2	2	3	2	2	2	3	2	3	3	2	2	2	13	12	11	12	48	2.6	2.4	2.2	2.4	2.4
2	2	1	1	2	2	1	1, 3,	2	1	5	5	3	4	3	4	2	2	2	3	3	5	5	4	3	3	2	2	3	1	2	19	12	20	10	61	3.8	2.4	4	2	3.05
2	1	4	1	1	1	2	9,	2	1	2	3	3	2	3	2	2	2	2	2	2	2	3	2	2	2	4	3	4	4	3	13	10	11	18	52	2.6	2	2.2	3.6	2.6
2	1	2	1	1	4	1	4	2	1	2	3	3	3	3	3	2	3	2	3	2	3	3	3	3	3	4	4	3	3	3	15	12	15	17	59	3	2.4	3	3.4	2.95
2	2	2	1	1	2	1	2	1	1	2	4	4	4	4	4	4	5	4	4	5	4	4	5	4	4	5	5	4	4	5	20	22	21	23	86	4	4.4	4.2	4.6	4.3
1	2	1	1	2	2	1	8	2	1	1	4	3	3	3	3	3	3	4	2	3	3	3	2	3	3	3	2	2	3	3	16	15	14	13	58	3.2	3	2.8	2.6	2.9
2	2	1	1	1	2	2	9	2	1	1	2	2	2	2	2	4	4	4	2	4	1	2	2	2	2	1	1	1	2	1	10	18	9	6	43	2	3.6	1.8	1.2	2.15
2	2	2	1	3	2	1	10,1	2	1	2	2	2	2	2	2	2	2	1	2	2	4	4	4	4	4	4	4	3	4	4	10	9	20	19	58	2	1.8	4	3.8	2.9
1	2	1	1	2	2	2	9	2	1	4	4	3	4	4	4	4	4	2	4	4	1	1	1	2	1	1	4	2	1	4	19	18	6	12	55	3.8	3.6	1.2	2.4	2.75
2	1	4	1	1	1	2	9	1	1	5	3	3	3	4	2	4	3	3	4	4	2	2	2	2	1	3	1	3	2	2	15	18	9	11	53	3	3.6	1.8	2.2	2.65
1	1	4	1	1	1	2	9	2	1	2	2	2	2	2	2	2	2	2	2	2	4	4	3	4	3	4	4	2	4	3	10	10	18	17	55	2	2	3.6	3.4	2.75
2	2	4	1	1	4	1	2	2	1	6	2	1	1	2	1	1	2	1	2	1	1	2	1	1	2	1	1	1	1	1	7	7	7	5	26	1.4	1.4	1.4	1	1.3
2	1	4	1	1	3	2	9	1	1	2	3	3	1	2	3	1	1	1	1	1	2	1	3	3	1	1	2	1	1	1	12	5	10	6	33	2.4	1	2	1.2	1.65
2	2	4	1	1	2	2	9	1	1	2	1	1	1	1	1	1	1	1	1	1	1	1	1	1	1	1	1	1	1	1	5	5	5	5	20	1	1	1	1	1
2	1	4	1	1	2	2	9	2	1	2	2	2	3	2	2	2	2	3	4	2	2	3	1	3	1	3	4	4	3	3	11	13	10	17	51	2.2	2.6	2	3.4	2.55
2	1	4	1	1	2	2	9	1	1	2	3	3	3	3	3	1	2	3	2	2	3	3	3	3	2	3	2	3	3	2	15	10	14	13	52	3	2	2.8	2.6	2.6
2	2	4	1	1	3	2	9,	2	1	2	5	5	5	5	5	3	3	3	3	3	5	5	5	5	5	4	4	2	4	3	25	15	25	17	82	5	3	5	3.4	4.1
2	2	1	1	2	2	1	1, 2,	2	1	3	4	4	5	4	4	4	4	5	4	5	1	1	1	1	1	1	1	1	1	1	21	22	5	5	53	4.2	4.4	1	1	2.65
2	1	2	1	2	3	2	9	2	1	5	3	3	4	4	3	2	3	3	3	3	3	3	3	3	3	3	3	3	3	3	17	14	15	15	61	3.4	2.8	3	3	3.05
2	1	2	1	2	1	2	9	2	1	5	2	2	3	3	3	3	2	2	2	2	2	2	3	2	2	2	3	2	2	3	13	11	11	12	47	2.6	2.2	2.2	2.4	2.35
1	2	1	1	1	4	1	1,	2	1	1	2	2	2	2	2	2	2	2	2	2	2	3	2	2	2	2	2	2	2	2	10	10	11	10	41	2	2	2.2	2	2.05
2	4	2	1	3	2	1	1, 2,	2	1	1	4	4	3	4	3	2	2	3	2	4	2	2	3	2	1	4	3	4	2	3	18	13	10	16	57	3.6	2.6	2	3.2	2.85
2	1	2	1	2	1	2	9	2	1	5	2	3	2	2	3	2	2	3	2	3	2	2	3	2	2	2	2	2	2	2	12	12	11	10	45	2.4	2.4	2.2	2	2.25
1	2	1	1	1	3	1	1, 2	2	1	1	4	4	2	4	4	4	4	4	4	4	3	3	2	3	2	4	4	4	4	4	18	20	13	20	71	3.6	4	2.6	4	3.55
1	2	2	1	2	2	1	3, 10	2	1	1	4	4	4	4	4	3	4	4	4	4	2	4	2	2	2	2	2	2	2	4	20	19	12	12	63	4	3.8	2.4	2.4	3.15
2	5	1	1	2	2	1	10	2	1	1	4	4	4	4	4	4	4	2	3	4	1	1	1	1	1	1	2	1	1	1	20	17	5	6	48	4	3.4	1	1.2	2.4
2	2	1	1	2	2	1	1, 2	2	1	6	3	2	3	3	3	2	2	3	1	1	4	3	3	2	1	1	2	4	4	3	14	9	13	14	50	2.8	1.8	2.6	2.8	2.5
1	2	2	1	2	6	1	2	2	1	9	4	4	3	4	4	3	3	3	2	3	3	3	3	3	3	3	3	3	2	2	19	14	15	13	61	3.8	2.8	3	2.6	3.05
2	1	1	1	2	6	1	1	2	1	8	1	3	3	2	4	4	4	4	1	4	3	3	3	3	4	3	3	3	3	1	13	17	16	13	59	2.6	3.4	3.2	2.6	2.95
2	2	3	1	3	2	1	4, 10	2	1	1	4	4	4	3	4	2	3	1	4	4	4	2	3	3	1	3	4	4	4	4	19	14	13	19	65	3.8	2.8	2.6	3.8	3.25
1	2	2	1	3	3	1	1	2	1	1	2	5	4	2	2	2	2	3	1	2	2	4	4	2	2	2	2	4	3	2	15	10	14	13	52	3	2	2.8	2.6	2.6
2	2	2	1	3	2	1	2	2	1	1	2	2	2	2	2	3	3	2	2	2	2	2	2	2	2	2	2	2	2	2	10	12	10	10	42	2	2.4	2	2	2.1
2	4	2	1	3	2	1	1, 2	2	1	1	4	4	3	4	3	2	2	2	2	4	2	2	2	3	1	4	3	4	3	3	18	12	10	17	57	3.6	2.4	2	3.4	2.85
2	2	1	1	2	2	1	1, 2,	2	1	1	5	4	3	4	4	4	5	3	3	4	1	1	1	1	1	3	1	1	1	1	20	19	5	7	51	4	3.8	1	1.4	2.55
2	2	1	1	2	2	2	9	2	1	2	5	5	2	5	2	2	2	2	2	3	2	3	3	3	2	3	2	3	5	3	19	11	13	16	59	3.8	2.2	2.6	3.2	2.95
2	2	1	1	2	2	1	6, 10	2	1	5	2	2	2	2	2	2	2	2	2	4	2	2	2	2	2	2	2	2	2	2	10	12	10	10	42	2	2.4	2	2	2.1
1	1	3	1	3	2	1	4	2	1	1	1	1	3	1	1	1	1	1	1	1	4	4	4	1	1	4	4	4	4	5	7	5	14	21	47	1.4	1	2.8	4.2	2.35
2	1	1	1	2	2	1	6, 10	2	1	5	2	2	2	2	2	2	2	2	2	2	2	2	2	2	2	2	2	2	2	2	10	10	10	10	40	2	2	2	2	2
1	2	1	1	2	3	1	1, 2,	2	1	1	5	5	5	5	5	3	3	3	3	3	5	5	5	5	5	3	3	3	5	3	25	15	25	17	82	5	3	5	3.4	4.1
1	2	1	1	3	2	1	1, 2	2	1	9	3	3	3	3	3	3	2	2	2	3	3	3	3	3	3	3	2	3	3	3	15	12	15	14	56	3	2.4	3	2.8	2.8
2	2	4	1	3	2	1	1	2	1	9	1	2	4	4	1	3	3	4	1	1	2	1	1	4	1	1	3	1	1	3	12	12	9	9	42	2.4	2.4	1.8	1.8	2.1
1	2	2	1	3	6	1	2, 8	2	1	2	4	4	4	4	4	2	4	2	2	4	2	4	2	2	2	4	4	4	2	4	20	14	12	18	64	4	2.8	2.4	3.6	3.2
2	2	1	1	2	2	1	8	2	1	1	4	4	2	4	2	4	2	2	2	4	2	2	2	2	2	2	2	2	2	2	16	14	10	10	50	3.2	2.8	2	2	2.5
2	2	1	1	2	2	2	9	2	1	2	3	3	3	3	3	3	2	3	3	3	3	3	3	4	3	4	4	3	3	1	15	14	16	15	60	3	2.8	3.2	3	3
2	2	1	1	3	2	1	10,8	2	1	9	3	3	3	3	3	3	3	3	3	3	3	3	3	3	3	3	3	3	3	3	15	15	15	15	60	3	3	3	3	3
2	2	1	1	1	2	2	9	2	1	9	3	3	3	3	3	2	2	2	2	3	3	3	3	3	3	3	3	3	3	3	15	11	15	15	56	3	2.2	3	3	2.8
1	1	1	1	2	4	2	9	2	1	1	2	4	2	4	2	2	2	2	2	3	1	1	1	1	1	2	2	3	3	2	14	11	5	12	42	2.8	2.2	1	2.4	2.1
2	1	2	1	3	6	1	4, 10,	2	1	1	1	1	2	1	2	2	2	2	2	2	2	1	1	3	1	3	2	3	2	3	7	10	8	13	38	1.4	2	1.6	2.6	1.9
1	1	2	1	1	3	1	2	2	1	4	3	4	4	4	3	3	4	3	3	3	4	3	3	3	1	3	4	3	3	3	18	16	14	16	64	3.6	3.2	2.8	3.2	3.2
2	1	4	1	1	4	2	9	2	1	1	5	5	2	5	2	2	2	2	1	2	1	1	2	1	1	5	5	5	5	1	19	9	6	21	55	3.8	1.8	1.2	4.2	2.75
2	1	2	1	3	6	1	4, 10,	2	1	1	2	2	3	2	3	1	2	2	2	2	2	1	2	2	1	4	3	4	4	1	12	9	8	16	45	2.4	1.8	1.6	3.2	2.25
1	2	1	1	2	2	1	3	2	1	2	5	5	4	5	4	5	5	5	5	5	4	4	4	1	1	5	5	5	5	5	23	25	14	25	87	4.6	5	2.8	5	4.35
1	2	1	1	2	2	1	3	2	1	2	4	4	4	4	4	4	4	4	4	4	4	4	4	4	4	4	4	4	4	4	20	20	20	20	80	4	4	4	4	4
2	2	1	1	2	6	1	8	2	1	1	1	1	2	1	1	1	1	1	1	1	4	4	2	4	2	2	2	4	4	4	6	5	16	16	43	1.2	1	3.2	3.2	2.15
2	2	3	1	3	2	2	9	2	1	1	4	4	3	4	4	3	3	3	3	3	3	3	3	3	3	3	3	3	3	3	19	15	15	15	64	3.8	3	3	3	3.2
1	2	1	1	3	6	1	1, 2,	2	1	1	4	4	4	4	4	2	1	2	1	2	4	4	4	4	2	4	4	4	2	4	20	8	18	18	64	4	1.6	3.6	3.6	3.2
2	2	4	1	3	2	1	1	2	1	7	2	2	1	1	1	1	1	2	2	2	1	1	2	2	1	2	1	1	2	3	7	8	7	9	31	1.4	1.6	1.4	1.8	1.55
1	1	2	1	3	3	1	2, 8	2	1	4	3	3	2	4	2	1	1	2	2	1	3	4	3	4	2	4	3	4	4	3	14	7	16	18	55	2.8	1.4	3.2	3.6	2.75
1	2	2	1	3	3	1	1	2	1	2	5	5	5	5	5	1	4	1	1	1	5	5	5	5	4	4	4	5	5	5	25	8	24	23	80	5	1.6	4.8	4.6	4
1	1	1	1	3	2	2	9,	2	1	2	4	4	3	3	3	2	2	3	2	2	3	3	2	2	3	3	3	3	3	4	17	11	13	16	57	3.4	2.2	2.6	3.2	2.85
2	2	1	1	2	2	1	5	2	1	1	1	1	1	1	1	1	1	1	1	1	1	1	1	1	1	1	1	1	1	1	5	5	5	5	20	1	1	1	1	1
2	1	1	1	1	1	2	9	2	1	6	2	2	1	2	1	1	1	1	1	1	4	3	3	3	4	3	4	5	4	4	8	5	17	20	50	1.6	1	3.4	4	2.5
2	2	1	1	2	2	1	2	2	1	8	2	2	2	2	2	2	2	2	2	2	2	2	2	2	2	2	2	2	2	2	10	10	10	10	40	2	2	2	2	2
1	1	4	1	2	2	2	9	2	1	1	4	4	4	4	4	4	4	4	2	2	1	1	1	1	1	2	4	4	4	1	20	16	5	15	56	4	3.2	1	3	2.8
2	2	1	1	2	2	1	1, 2	2	1	2	3	3	3	3	3	3	2	3	2	3	3	3	3	3	3	5	4	2	3	3	15	13	15	17	60	3	2.6	3	3.4	3
1	1	2	1	1	1	2	9	2	1	2	2	2	2	5	2	2	3	2	2	2	1	1	1	2	1	3	2	5	5	2	13	11	6	17	47	2.6	2.2	1.2	3.4	2.35
1	2	1	1	2	6	1	2, 10	2	1	2	4	4	4	2	4	2	2	5	4	5	2	2	2	5	2	2	2	4	2	2	18	18	13	12	61	3.6	3.6	2.6	2.4	3.05
1	2	1	1	2	3	1	1, 2,	1	1	1	4	4	3	3	3	1	1	1	1	2	3	3	2	3	4	2	4	4	4	3	17	6	15	17	55	3.4	1.2	3	3.4	2.75
2	2	1	1	2	2	1	2	2	1	2	2	2	2	2	2	2	2	2	2	2	2	2	2	2	2	2	2	2	2	2	10	10	10	10	40	2	2	2	2	2
2	2	1	1	1	2	1	2	2	1	2	4	4	4	4	4	3	3	3	3	3	4	4	4	4	4	3	3	3	3	3	20	15	20	15	70	4	3	4	3	3.5
2	4	1	1	2	2	1	1	2	1	1	2	2	2	2	2	2	2	2	2	2	2	2	2	2	2	2	2	2	2	2	10	10	10	10	40	2	2	2	2	2
2	4	1	1	2	2	1	1	2	1	1	2	2	2	2	2	2	2	2	2	2	2	2	2	2	2	2	2	2	2	2	10	10	10	10	40	2	2	2	2	2
2	2	1	1	2	2	2	9	1	1	7	2	2	2	2	2	1	2	1	1	1	2	3	2	3	2	5	5	5	2	2	10	6	12	19	47	2	1.2	2.4	3.8	2.35
1	2	1	1	2	6	1	10	2	1	1	3	3	3	3	2	2	2	2	2	2	3	2	2	3	3	3	3	3	2	3	14	10	13	14	51	2.8	2	2.6	2.8	2.55
1	2	1	1	1	2	2	9	2	1	8	3	3	3	2	3	1	2	1	3	2	2	2	1	2	2	3	1	3	1	3	14	9	9	11	43	2.8	1.8	1.8	2.2	2.15
2	1	3	1	1	1	1	8	2	1	6	2	2	2	2	2	2	2	2	2	2	3	2	2	2	3	2	2	2	2	2	10	10	12	10	42	2	2	2.4	2	2.1
2	5	1	1	2	2	1	2	2	1	2	4	5	4	5	4	3	1	2	1	4	5	5	5	4	4	1	2	1	3	2	22	11	23	9	65	4.4	2.2	4.6	1.8	3.25
1	1	4	1	1	3	1	4	2	1	5	5	5	2	5	2	2	1	2	2	2	2	1	1	1	1	1	2	4	2	3	19	9	6	12	46	3.8	1.8	1.2	2.4	2.3
2	2	1	1	2	6	1	1, 2,	2	1	5	4	3	2	3	2	2	3	4	3	4	3	4	4	4	4	3	2	3	3	2	14	16	19	13	62	2.8	3.2	3.8	2.6	3.1
2	2	4	1	2	6	1	6, 10	2	1	4	2	2	2	3	2	2	2	2	2	2	3	3	3	3	3	5	4	3	3	3	11	10	15	18	54	2.2	2	3	3.6	2.7
2	5	1	1	2	6	1	1, 2	2	1	2	3	3	3	3	3	3	3	3	3	3	3	3	3	3	3	3	3	3	3	3	15	15	15	15	60	3	3	3	3	3
1	2	4	1	2	3	1	8	2	1	2	4	4	5	4	4	2	2	2	3	2	1	1	2	1	1	1	4	4	2	1	21	11	6	12	50	4.2	2.2	1.2	2.4	2.5
2	2	2	1	1	2	1	8,2	2	1	1	5	2	5	5	5	5	2	2	5	5	2	2	5	2	2	5	2	2	5	2	22	19	13	16	70	4.4	3.8	2.6	3.2	3.5
2	4	1	1	2	2	2	9	2	1	9	2	2	2	2	2	2	2	2	2	2	2	2	2	2	2	2	2	2	2	2	10	10	10	10	40	2	2	2	2	2
2	4	1	1	2	6	2	9	2	1	4	3	3	3	3	3	3	3	3	3	3	3	3	3	3	3	3	3	3	3	3	15	15	15	15	60	3	3	3	3	3
1	2	1	1	1	3	2	9	2	1	9	3	3	3	3	3	3	3	3	3	3	3	3	3	3	3	3	3	3	3	3	15	15	15	15	60	3	3	3	3	3
1	2	1	1	2	6	1	2	2	1	4	2	2	3	2	3	2	2	2	3	2	3	2	2	4	3	1	3	2	2	3	12	11	14	11	48	2.4	2.2	2.8	2.2	2.4
1	2	1	1	2	6	2	9	1	1	9	3	3	3	3	3	2	2	2	1	2	3	3	3	3	3	4	3	3	3	4	15	9	15	17	56	3	1.8	3	3.4	2.8
2	1	1	1	2	6	1	1, 2,	2	1	1	1	1	1	3	1	1	1	1	1	1	1	1	1	3	1	3	1	2	1	1	7	5	7	8	27	1.4	1	1.4	1.6	1.35
1	2	1	1	2	3	2	9	1	1	9	3	3	2	3	3	2	2	2	2	2	3	3	3	3	3	4	3	3	3	2	14	10	15	15	54	2.8	2	3	3	2.7
1	2	1	1	2	6	1	2	2	1	5	2	3	3	3	3	2	2	2	2	2	2	2	2	3	2	3	3	4	3	3	14	10	11	16	51	2.8	2	2.2	3.2	2.55
1	2	1	1	2	2	2	9	2	1	1	3	3	3	3	3	3	3	3	3	3	3	3	3	3	3	3	3	3	3	3	15	15	15	15	60	3	3	3	3	3
2	2	1	1	1	2	1	1, 2,	2	1	7	2	2	2	2	2	2	2	2	2	2	2	2	2	2	2	2	2	4	2	2	10	10	10	12	42	2	2	2	2.4	2.1
1	1	1	1	1	2	2	9	2	1	7	2	2	3	2	2	2	2	2	2	2	2	2	2	2	2	2	2	2	2	2	11	10	10	10	41	2.2	2	2	2	2.05
1	2	1	1	1	2	1	2	2	1	7	2	2	2	2	2	2	2	2	2	2	2	2	2	2	2	2	2	2	2	2	10	10	10	10	40	2	2	2	2	2
2	2	2	1	1	2	1	1, 2,	2	1	2	2	2	2	2	2	2	1	2	1	2	3	2	3	3	3	3	3	3	3	3	10	8	14	15	47	2	1.6	2.8	3	2.35
2	2	3	1	1	2	1	1, 2	2	1	9	5	5	5	5	5	5	5	5	5	5	5	5	5	5	5	5	5	5	5	5	25	25	25	25	100	5	5	5	5	5
2	5	1	1	2	6	1	1, 2,	2	1	1	3	3	3	3	3	3	3	3	3	3	3	3	3	3	3	3	3	3	3	3	15	15	15	15	60	3	3	3	3	3
2	5	1	1	2	6	1	1	2	1	5	2	2	3	2	2	2	2	1	1	2	2	2	2	2	2	2	2	1	2	3	11	8	10	10	39	2.2	1.6	2	2	1.95
1	2	2	1	2	6	1	2,	2	1	2	3	3	3	3	1	2	2	2	2	2	3	3	3	3	3	2	3	2	3	3	13	10	15	13	51	2.6	2	3	2.6	2.55
2	2	2	1	2	2	1	10	2	1	2	2	2	2	2	2	2	2	2	2	2	2	2	2	2	2	2	2	2	2	2	10	10	10	10	40	2	2	2	2	2
1	2	2	1	2	6	1	2	2	1	9	3	4	4	3	4	4	4	2	3	4	4	4	4	4	4	4	2	4	4	4	18	17	20	18	73	3.6	3.4	4	3.6	3.65
1	2	1	1	1	2	2	9	2	1	2	3	2	2	3	2	2	2	2	2	2	3	2	2	3	3	2	2	3	2	3	12	10	13	12	47	2.4	2	2.6	2.4	2.35
1	2	1	1	2	2	1	1, 10	2	1	1	2	2	2	2	2	2	2	2	2	2	2	2	2	2	1	2	2	2	2	2	10	10	9	10	39	2	2	1.8	2	1.95
1	1	3	1	2	1	1	8	2	1	2	1	1	1	1	1	1	2	1	1	1	1	1	1	1	1	1	1	2	1	1	5	6	5	6	22	1	1.2	1	1.2	1.1
2	2	1	1	3	6	1	10	2	1	5	2	2	1	2	2	2	2	2	2	2	2	2	1	2	2	2	2	2	1	2	9	10	9	9	37	1.8	2	1.8	1.8	1.85
2	2	1	1	2	6	2	9	2	1	5	2	2	2	2	2	1	1	1	3	1	2	2	2	2	2	2	1	2	2	2	10	7	10	9	36	2	1.4	2	1.8	1.8
1	2	1	1	2	2	1	2, 3,	2	1	1	2	2	2	2	2	2	2	1	2	2	2	2	2	2	2	2	2	2	2	2	10	9	10	10	39	2	1.8	2	2	1.95
2	5	1	1	3	6	2	9	2	1	9	1	4	1	4	1	4	2	1	2	4	1	1	1	1	1	1	1	1	1	3	11	13	5	7	36	2.2	2.6	1	1.4	1.8
2	2	1	1	2	2	1	4,1	2	1	1	2	2	2	2	2	2	2	2	2	2	2	2	2	2	2	2	2	2	2	2	10	10	10	10	40	2	2	2	2	2
2	2	2	1	2	6	1	7	2	1	8	2	4	3	4	2	2	2	2	2	2	2	2	4	2	2	4	4	4	4	4	15	10	12	20	57	3	2	2.4	4	2.85
1	2	1	1	2	6	1	8	2	1	3	1	1	1	1	1	1	1	1	1	1	2	3	3	2	3	3	2	3	3	3	5	5	13	14	37	1	1	2.6	2.8	1.85
2	1	1	1	2	6	1	6,8	2	1	8	2	2	2	3	2	3	2	2	2	2	2	2	2	2	2	2	2	2	2	2	11	11	10	10	42	2.2	2.2	2	2	2.1
1	2	1	1	2	6	1	1, 2,	2	1	3	1	1	1	1	1	1	1	1	1	1	3	3	3	3	1	3	3	3	1	3	5	5	13	13	36	1	1	2.6	2.6	1.8
1	2	2	1	2	2	1	2	2	1	1	5	5	5	5	3	4	3	5	2	2	2	1	1	2	3	3	2	2	4	1	23	16	9	12	60	4.6	3.2	1.8	2.4	3
2	2	2	1	2	2	2	9,	2	1	5	4	4	4	4	4	2	2	2	2	2	2	4	4	2	2	4	4	2	2	4	20	10	14	16	60	4	2	2.8	3.2	3
1	2	1	1	2	3	1	9	2	1	1	3	3	3	2	3	3	3	3	3	3	3	3	3	3	3	4	4	3	5	3	14	15	15	19	63	2.8	3	3	3.8	3.15
2	5	1	1	2	6	1	1, 2,	1	1	2	2	2	2	2	2	2	2	2	2	2	2	2	2	2	2	2	2	2	2	2	10	10	10	10	40	2	2	2	2	2
2	2	1	1	2	2	1	1, 2	2	1	1	2	2	2	2	2	2	2	2	2	2	2	2	2	2	4	2	1	2	2	1	10	10	12	8	40	2	2	2.4	1.6	2
1	2	1	1	2	3	2	9	2	1	1	3	3	3	3	3	2	2	3	2	2	3	3	3	3	3	3	3	3	3	3	15	11	15	15	56	3	2.2	3	3	2.8
1	2	1	1	2	2	1	1, 2,	2	1	1	5	5	5	5	5	2	2	2	2	2	5	2	2	2	2	3	5	3	3	3	25	10	13	17	65	5	2	2.6	3.4	3.25
1	1	4	1	2	1	2	9	2	1	5	1	1	1	1	1	1	1	1	1	1	1	1	1	1	1	1	1	1	1	1	5	5	5	5	20	1	1	1	1	1
2	2	1	1	1	2	1	2	2	1	1	2	2	2	2	2	2	2	2	2	2	2	2	2	4	4	4	3	4	4	5	10	10	14	20	54	2	2	2.8	4	2.7
1	2	1	1	2	6	1	2	2	1	6	2	2	2	2	2	1	2	2	3	2	2	2	2	1	2	2	2	2	2	1	10	10	9	9	38	2	2	1.8	1.8	1.9
1	1	3	1	2	5	2	9	2	1	6	3	2	2	1	3	3	2	3	3	2	2	2	1	2	2	2	2	1	3	3	11	13	9	11	44	2.2	2.6	1.8	2.2	2.2
2	2	1	1	2	2	1	2, 10	2	1	6	3	3	3	3	3	3	3	3	2	3	3	3	3	3	3	3	2	2	3	2	15	14	15	12	56	3	2.8	3	2.4	2.8
2	5	3	1	1	2	2	9	2	1	9	3	3	3	3	3	2	3	2	3	2	2	3	3	2	2	2	2	2	2	1	15	12	12	9	48	3	2.4	2.4	1.8	2.4
2	2	1	1	2	2	1	1, 2,	2	1	1	2	2	2	2	2	2	2	2	2	2	2	2	2	2	2	2	2	2	2	2	10	10	10	10	40	2	2	2	2	2
2	2	1	1	2	2	1	8	2	1	1	3	3	2	3	2	2	2	2	3	3	2	2	2	3	1	3	3	3	4	4	13	12	10	17	52	2.6	2.4	2	3.4	2.6
1	2	1	1	1	3	2	9	2	1	9	3	3	3	3	3	3	3	3	3	3	3	3	3	3	3	3	3	3	3	3	15	15	15	15	60	3	3	3	3	3
1	2	4	1	2	2	1	3, 6,	2	1	1	2	3	3	2	2	2	2	2	2	3	2	3	2	2	2	3	2	2	2	3	12	11	11	12	46	2.4	2.2	2.2	2.4	2.3
1	2	2	1	2	3	1	6	2	1	1	3	3	2	4	2	1	1	1	1	1	4	1	1	3	3	4	4	4	3	4	14	5	12	19	50	2.8	1	2.4	3.8	2.5
2	2	1	1	2	2	1	10	2	1	5	2	2	2	2	2	2	2	2	2	2	2	2	2	2	2	2	2	2	2	2	10	10	10	10	40	2	2	2	2	2
2	2	1	1	1	2	2	9	2	1	1	3	3	2	3	3	2	2	3	2	2	2	2	2	2	2	2	3	3	2	3	14	11	10	13	48	2.8	2.2	2	2.6	2.4
1	2	1	1	2	3	1	9	2	1	6	1	1	1	1	1	1	1	1	1	1	1	1	1	1	1	1	1	1	1	1	5	5	5	5	20	1	1	1	1	1
2	2	1	1	2	2	2	9	2	1	1	1	1	2	1	1	2	2	2	2	2	2	2	2	1	2	2	2	2	2	2	6	10	9	10	35	1.2	2	1.8	2	1.75
1	2	1	1	2	3	1	6, 10	2	1	3	2	2	2	2	1	2	1	2	2	2	1	2	2	2	2	4	2	2	2	2	9	9	9	12	39	1.8	1.8	1.8	2.4	1.95
1	2	2	1	2	2	1	2, 3	2	1	9	4	4	2	4	3	2	2	2	2	2	3	3	4	3	3	4	4	4	3	4	17	10	16	19	62	3.4	2	3.2	3.8	3.1
2	4	1	1	2	2	1	4	2	1	3	3	3	1	3	3	2	2	2	2	2	1	1	1	1	3	1	3	3	1	3	13	10	7	11	41	2.6	2	1.4	2.2	2.05
2	4	2	1	2	6	1	1, 2,	2	1	1	2	2	2	2	2	2	2	2	2	2	2	2	2	2	2	2	2	2	2	2	10	10	10	10	40	2	2	2	2	2
1	2	2	1	2	2	1	10	2	1	1	4	4	4	4	4	2	3	2	2	4	2	3	3	3	4	4	4	4	3	3	20	13	15	18	66	4	2.6	3	3.6	3.3
1	2	2	1	2	2	1	10	2	1	1	4	4	4	4	4	3	3	3	2	3	4	4	4	4	4	4	4	4	4	4	20	14	20	20	74	4	2.8	4	4	3.7
2	1	1	1	1	2	1	1, 2,	2	1	8	4	4	4	4	4	4	2	4	2	2	4	4	4	4	4	4	2	4	4	2	20	14	20	16	70	4	2.8	4	3.2	3.5
2	5	1	1	2	2	1	7, 10	2	1	4	3	3	3	3	3	3	3	3	2	3	3	3	3	3	3	3	2	3	3	3	15	14	15	14	58	3	2.8	3	2.8	2.9
2	2	4	1	2	2	2	9	2	1	8	1	1	2	1	1	1	1	1	1	1	4	4	4	4	1	4	4	4	4	4	6	5	17	20	48	1.2	1	3.4	4	2.4
1	2	1	1	2	2	1	6,1	2	1	5	2	2	2	3	2	2	2	2	2	2	2	2	2	2	2	2	2	2	2	1	11	10	10	9	40	2.2	2	2	1.8	2
1	2	1	1	2	3	1	2	2	1	1	1	1	2	3	1	1	1	1	1	1	1	5	2	1	1	5	5	5	5	5	8	5	10	25	48	1.6	1	2	5	2.4
1	1	4	1	2	4	1	1	2	1	5	1	2	2	2	2	1	1	1	1	1	4	3	4	3	4	3	1	4	4	4	9	5	18	16	48	1.8	1	3.6	3.2	2.4
2	4	1	1	2	2	1	3,1	2	1	1	2	2	2	2	2	3	3	3	2	3	2	2	2	2	2	2	2	3	3	3	10	14	10	13	47	2	2.8	2	2.6	2.35
1	2	3	1	1	3	1	1, 2	2	1	9	3	3	3	2	2	1	1	1	1	1	2	2	3	3	3	1	1	1	3	1	13	5	13	7	38	2.6	1	2.6	1.4	1.9
2	1	1	1	1	3	1	7	2	1	1	2	2	2	2	2	2	1	2	1	1	2	2	2	2	2	2	2	2	2	2	10	7	10	10	37	2	1.4	2	2	1.85
1	2	1	1	2	6	1	1, 2	2	1	5	3	3	3	3	3	3	3	3	2	3	3	3	2	2	2	3	2	3	2	3	15	14	12	13	54	3	2.8	2.4	2.6	2.7
2	2	1	1	2	2	2	9	2	1	6	1	1	2	1	1	1	1	1	1	1	1	1	1	5	1	3	1	5	1	5	6	5	9	15	35	1.2	1	1.8	3	1.75
2	2	1	1	2	2	2	9	2	1	1	2	2	2	2	2	2	2	2	2	2	4	2	2	4	2	2	4	4	2	4	10	10	14	16	50	2	2	2.8	3.2	2.5
2	1	4	1	2	1	1	8	2	1	4	3	3	3	3	3	2	2	2	2	2	2	2	2	3	3	3	3	3	3	2	15	10	12	14	51	3	2	2.4	2.8	2.55
2	2	1	1	3	2	1	1,8	1	1	6	2	2	2	2	2	2	2	2	2	3	2	2	2	2	2	3	2	2	2	2	10	11	10	11	42	2	2.2	2	2.2	2.1
1	2	4	1	1	3	1	1, 2	2	1	1	3	3	3	3	3	3	3	3	3	3	3	3	3	3	3	3	3	3	3	3	15	15	15	15	60	3	3	3	3	3
1	2	2	1	2	2	1	1, 2	2	1	5	3	3	3	3	3	2	3	3	3	3	3	3	2	2	2	3	2	3	3	2	15	14	12	13	54	3	2.8	2.4	2.6	2.7
1	1	1	1	2	1	2	9	2	1	1	2	2	2	3	2	2	2	2	2	3	2	2	2	3	2	3	3	2	3	2	11	11	11	13	46	2.2	2.2	2.2	2.6	2.3
2	2	1	1	1	2	1	8	2	1	2	2	5	2	5	2	4	1	4	2	2	2	3	3	3	4	4	4	3	3	4	16	13	15	18	62	3.2	2.6	3	3.6	3.1
2	2	1	1	2	6	1	2	2	1	1	1	1	1	1	1	1	1	1	1	1	1	1	1	1	1	1	1	1	1	1	5	5	5	5	20	1	1	1	1	1
2	1	2	1	2	6	2	9	2	1	5	2	2	1	3	2	1	1	1	1	1	1	2	3	2	3	3	1	3	2	3	10	5	11	12	38	2	1	2.2	2.4	1.9
2	4	2	1	2	2	2	9	2	1	1	5	5	5	5	5	2	3	2	2	3	5	5	5	5	4	2	2	3	5	2	25	12	24	14	75	5	2.4	4.8	2.8	3.75
2	2	1	1	2	6	1	1, 2,	2	1	1	3	3	3	3	3	3	3	3	2	3	2	2	3	2	2	3	1	2	2	3	15	14	11	11	51	3	2.8	2.2	2.2	2.55
2	4	1	1	2	6	1	2, 4,	2	1	1	1	1	1	1	1	1	1	1	1	1	5	5	5	5	5	5	5	5	5	5	5	5	25	25	60	1	1	5	5	3
2	2	1	1	1	2	1	1, 2,	2	1	9	3	3	3	3	3	3	3	3	3	3	3	3	3	3	3	3	3	3	3	3	15	15	15	15	60	3	3	3	3	3
1	1	1	1	2	2	1	6, 10	2	1	5	2	2	2	3	2	2	2	2	2	2	2	2	2	3	3	2	2	2	2	2	11	10	12	10	43	2.2	2	2.4	2	2.15
2	4	1	1	2	6	1	10,1	2	1	5	3	3	3	3	3	3	3	3	3	3	3	3	3	3	3	3	3	3	3	3	15	15	15	15	60	3	3	3	3	3
2	2	1	1	2	2	1	1, 2,	2	1	8	3	3	3	3	3	3	3	3	3	3	3	3	3	3	3	3	3	3	3	3	15	15	15	15	60	3	3	3	3	3
1	2	1	1	2	3	1	5	2	1	6	2	2	2	2	2	2	3	1	2	1	2	2	2	2	2	2	2	2	2	2	10	9	10	10	39	2	1.8	2	2	1.95
2	2	1	1	2	6	1	6, 10	2	1	2	2	2	2	2	2	1	2	2	2	1	3	3	3	3	3	3	3	3	3	3	10	8	15	15	48	2	1.6	3	3	2.4
2	2	2	1	1	2	2	9	2	1	5	3	3	3	3	3	3	2	3	1	3	3	2	3	3	3	2	2	3	4	3	15	12	14	14	55	3	2.4	2.8	2.8	2.75
2	2	1	1	2	6	1	6, 10	2	1	2	2	2	2	2	2	1	1	1	1	1	3	3	3	3	3	3	3	3	3	3	10	5	15	15	45	2	1	3	3	2.25
1	2	2	1	2	3	1	3	2	1	9	3	3	2	4	2	2	2	2	2	2	2	2	2	2	1	3	3	4	2	3	14	10	9	15	48	2.8	2	1.8	3	2.4
2	1	2	1	3	1	1	8	2	1	9	3	4	2	4	2	2	2	3	2	2	3	2	2	2	2	4	2	4	3	2	15	11	11	15	52	3	2.2	2.2	3	2.6
1	1	1	1	2	6	2	9	2	1	1	3	3	3	3	3	3	3	3	3	3	3	3	3	3	3	3	3	3	3	3	15	15	15	15	60	3	3	3	3	3
1	2	1	1	2	2	1	1, 2,	2	1	1	3	3	3	3	3	3	3	3	3	3	3	3	3	3	3	3	2	3	3	3	15	15	15	14	59	3	3	3	2.8	2.95
1	2	1	1	2	2	1	1, 2,	2	1	1	4	4	4	4	4	1	1	1	1	1	1	4	4	1	1	1	4	1	1	1	20	5	11	8	44	4	1	2.2	1.6	2.2
1	2	2	1	2	2	1	1, 2	2	1	5	3	3	3	3	3	3	3	3	2	2	2	3	2	2	3	3	2	3	3	2	15	13	12	13	53	3	2.6	2.4	2.6	2.65
2	2	2	1	1	2	1	9	2	1	5	4	4	4	4	4	3	2	3	1	3	4	3	4	4	4	3	3	4	4	4	20	12	19	18	69	4	2.4	3.8	3.6	3.45
2	1	4	1	2	1	2	9	2	1	4	2	2	2	3	3	2	2	3	2	3	2	2	2	3	3	3	3	3	3	2	12	12	12	14	50	2.4	2.4	2.4	2.8	2.5
2	2	1	1	1	2	1	8	2	1	9	2	5	2	5	2	3	4	2	2	4	1	2	2	4	4	4	4	3	3	1	16	15	13	15	59	3.2	3	2.6	3	2.95
1	2	1	1	2	3	1	2	2	1	1	1	3	2	3	2	2	2	2	2	2	4	3	4	2	1	3	3	5	5	5	11	10	14	21	56	2.2	2	2.8	4.2	2.8
2	2	1	1	2	6	1	1, 2,	2	1	1	3	3	3	3	3	3	3	3	3	3	2	2	3	2	1	1	2	2	2	2	15	15	10	9	49	3	3	2	1.8	2.45
2	2	1	1	2	2	1	2, 4,	2	1	9	2	4	3	4	4	1	1	1	2	3	2	2	2	2	2	4	2	4	2	2	17	8	10	14	49	3.4	1.6	2	2.8	2.45
2	2	1	1	3	2	1	1, 10,	1	1	1	2	2	2	2	2	2	2	2	2	2	2	2	2	2	2	2	2	2	2	2	10	10	10	10	40	2	2	2	2	2
1	1	1	1	2	6	2	9	2	1	1	3	3	3	3	3	3	3	3	3	3	3	3	3	3	3	3	3	3	3	3	15	15	15	15	60	3	3	3	3	3
1	2	1	1	2	2	1	1, 2,	2	1	1	4	4	4	4	4	1	1	1	1	1	1	1	1	1	1	1	1	1	1	1	20	5	5	5	35	4	1	1	1	1.75
1	1	1	1	2	6	1	6, 10	2	1	5	1	1	2	1	3	2	2	2	2	2	2	2	2	2	2	2	4	2	2	4	8	10	10	14	42	1.6	2	2	2.8	2.1
2	2	1	1	2	6	1	6, 10	2	1	2	2	2	2	2	2	2	2	2	1	2	4	4	4	4	4	4	4	4	4	4	10	9	20	20	59	2	1.8	4	4	2.95
1	1	1	1	1	6	1	8	2	1	9	2	3	2	3	2	2	2	3	2	3	2	1	1	3	3	3	3	5	1	3	12	12	10	15	49	2.4	2.4	2	3	2.45
2	2	1	1	2	2	2	9	2	1	6	1	1	1	1	2	1	1	1	1	1	1	1	1	5	5	3	1	5	2	1	6	5	13	12	36	1.2	1	2.6	2.4	1.8
2	2	1	1	2	2	2	9	2	1	6	5	5	4	5	2	3	2	4	4	3	2	2	1	1	1	3	2	2	3	1	21	16	7	11	55	4.2	3.2	1.4	2.2	2.75
2	4	1	1	2	2	1	2, 4,	2	1	1	1	1	1	1	1	1	1	1	1	1	5	5	5	5	5	5	5	5	5	5	5	5	25	25	60	1	1	5	5	3
2	2	1	1	2	6	1	2	2	1	1	1	1	1	1	1	1	1	1	1	1	1	1	1	1	1	1	1	1	1	1	5	5	5	5	20	1	1	1	1	1
1	2	3	1	2	2	1	6, 10	2	1	1	3	3	3	3	3	2	2	2	2	2	4	4	5	5	5	4	4	5	5	5	15	10	23	23	71	3	2	4.6	4.6	3.55
2	1	2	1	2	2	1	2	2	1	5	3	3	3	3	3	3	3	3	3	3	4	3	3	4	3	3	3	3	3	3	15	15	17	15	62	3	3	3.4	3	3.1
1	2	1	1	2	2	2	9,	2	1	1	1	1	1	1	1	1	1	1	1	1	1	1	1	1	1	1	1	1	1	1	5	5	5	5	20	1	1	1	1	1
2	4	1	1	2	2	1	1, 2,	2	1	2	2	2	2	2	2	2	2	2	2	2	2	3	3	2	2	2	3	3	3	3	10	10	12	14	46	2	2	2.4	2.8	2.3
1	2	1	1	2	6	1	1, 2,	2	1	4	2	2	2	2	2	2	2	2	2	2	2	2	2	2	2	2	2	2	2	2	10	10	10	10	40	2	2	2	2	2
1	1	4	1	2	4	1	1	2	1	5	2	2	2	2	2	2	2	2	2	2	2	2	2	4	2	3	4	4	4	4	10	10	12	19	51	2	2	2.4	3.8	2.55
1	2	2	1	2	3	2	9	2	1	4	4	4	4	4	4	4	3	4	4	4	4	4	4	4	1	3	3	4	4	4	20	19	17	18	74	4	3.8	3.4	3.6	3.7
1	5	1	1	1	5	1	1, 2,	1	1	2	1	4	3	4	3	4	4	3	2	4	1	1	1	2	1	2	1	1	4	1	15	17	6	9	47	3	3.4	1.2	1.8	2.35
1	2	1	1	2	2	1	1, 2,	2	1	1	4	4	4	4	4	4	4	4	1	4	1	1	1	1	1	1	1	1	1	1	20	17	5	5	47	4	3.4	1	1	2.35
1	2	4	1	2	2	1	8	2	1	9	2	2	2	2	2	1	1	1	1	1	2	2	4	2	2	4	4	4	3	4	10	5	12	19	46	2	1	2.4	3.8	2.3
2	2	4	1	1	2	2	9	2	1	9	4	4	1	4	1	1	1	1	1	1	3	1	1	4	1	5	5	4	5	2	14	5	10	21	50	2.8	1	2	4.2	2.5
2	4	1	1	2	4	1	1	2	1	1	1	2	2	2	2	2	2	2	2	2	1	1	2	1	2	3	2	3	2	2	9	10	7	12	38	1.8	2	1.4	2.4	1.9
2	2	3	1	1	4	2	9	2	1	1	4	4	4	4	4	2	2	2	2	2	2	2	2	2	4	2	2	2	4	3	20	10	12	13	55	4	2	2.4	2.6	2.75
2	1	4	1	1	1	2	9	2	1	9	1	2	1	1	2	2	2	1	1	1	2	1	2	1	2	1	2	1	1	2	7	7	8	7	29	1.4	1.4	1.6	1.4	1.45
1	1	4	1	1	1	2	9	1	1	1	2	3	1	3	1	1	1	1	1	1	3	1	2	3	3	5	5	5	4	4	10	5	12	23	50	2	1	2.4	4.6	2.5
1	1	2	1	1	1	2	9	1	1	8	2	3	2	5	2	1	1	2	1	2	1	3	4	4	4	5	3	4	5	3	14	7	16	20	57	2.8	1.4	3.2	4	2.85
2	2	4	1	1	2	1	2, 10	1	1	2	3	2	2	3	2	2	2	2	3	2	2	2	3	3	2	4	4	3	2	3	12	11	12	16	51	2.4	2.2	2.4	3.2	2.55
2	2	4	1	1	2	2	9	2	1	9	1	1	1	1	1	1	2	1	2	2	1	4	4	1	1	3	3	3	3	3	5	8	11	15	39	1	1.6	2.2	3	1.95
1	2	1	1	2	2	1	1, 2,	2	1	1	3	3	2	4	3	3	3	3	2	3	4	4	2	2	3	2	3	3	3	2	15	14	15	13	57	3	2.8	3	2.6	2.85
2	2	4	1	1	2	1	1, 2	1	1	2	3	3	2	3	2	2	2	2	2	2	2	2	3	2	2	2	3	4	4	4	13	10	11	17	51	2.6	2	2.2	3.4	2.55
2	2	4	2	1	4	1	8	2	1	1	4	4	2	4	2	2	2	1	2	2	2	4	4	2	4	4	4	3	4	3	16	9	16	18	59	3.2	1.8	3.2	3.6	2.95
2	1	1	2	2	6	1	6, 8	2	1	2	3	3	3	3	2	2	2	2	2	2	2	3	3	2	2	3	2	3	2	3	14	10	12	13	49	2.8	2	2.4	2.6	2.45
1	2	1	2	2	6	1	2, 8	2	1	2	3	3	3	4	3	3	3	4	3	3	2	3	3	2	2	3	2	3	3	2	16	16	12	13	57	3.2	3.2	2.4	2.6	2.85
1	1	2	2	1	4	2	9	2	1	2	2	2	2	2	2	2	2	2	2	2	4	3	3	4	4	4	4	3	4	4	10	10	18	19	57	2	2	3.6	3.8	2.85
2	2	1	2	1	2	2	9	2	1	2	3	3	2	3	3	1	1	1	1	1	3	3	1	3	3	4	4	4	4	4	14	5	13	20	52	2.8	1	2.6	4	2.6
2	2	2	2	1	2	2	9	2	1	9	2	2	2	2	2	2	2	2	2	2	2	2	2	2	2	2	2	2	2	2	10	10	10	10	40	2	2	2	2	2
1	1	2	2	1	4	1	2	2	1	1	3	4	2	4	3	1	2	4	1	3	2	2	1	2	1	3	1	3	4	1	16	11	8	12	47	3.2	2.2	1.6	2.4	2.35
1	1	2	2	1	4	1	2	2	1	2	4	1	2	3	3	3	3	2	2	1	3	2	3	1	3	2	3	4	3	2	13	11	12	14	50	2.6	2.2	2.4	2.8	2.5
1	2	2	2	1	4	1	1, 2	2	1	2	3	2	1	2	2	1	1	1	2	1	4	1	2	1	2	4	4	4	2	4	10	6	10	18	44	2	1.2	2	3.6	2.2
1	2	2	2	1	4	1	2	2	1	2	1	2	1	3	1	1	1	1	1	1	4	2	4	5	3	5	5	4	5	5	8	5	18	24	55	1.6	1	3.6	4.8	2.75
2	2	5	2	1	4	1	8	1	1	2	2	3	2	2	2	2	2	2	1	2	3	3	3	3	3	3	4	3	4	4	11	9	15	18	53	2.2	1.8	3	3.6	2.65
2	2	1	2	1	2	2	9	2	1	9	3	3	1	3	3	1	1	1	1	1	2	2	3	2	2	1	3	2	3	2	13	5	11	11	40	2.6	1	2.2	2.2	2
1	2	4	2	1	4	1	8	1	1	2	2	3	2	4	2	1	1	2	1	1	1	3	4	2	4	4	2	1	5	4	13	6	14	16	49	2.6	1.2	2.8	3.2	2.45
1	2	3	2	2	4	2	9	1	1	2	1	2	1	2	1	1	1	1	1	1	5	4	4	4	3	5	5	3	5	5	7	5	20	23	55	1.4	1	4	4.6	2.75
1	1	1	2	2	1	2	9	2	1	6	3	2	3	3	2	2	2	2	1	2	3	2	2	2	3	2	2	2	3	2	13	9	12	11	45	2.6	1.8	2.4	2.2	2.25
2	2	2	2	1	2	2	9	1	1	2	3	3	3	3	2	1	2	2	2	2	1	1	1	3	3	4	2	2	3	2	14	9	9	13	45	2.8	1.8	1.8	2.6	2.25
2	1	3	2	1	4	2	9	2	1	2	4	4	3	4	2	2	4	3	2	4	2	3	3	1	3	5	3	3	3	1	17	15	12	15	59	3.4	3	2.4	3	2.95
1	2	3	2	1	4	1	6	1	1	3	5	5	5	5	5	4	2	4	4	4	1	1	2	1	4	5	2	1	2	1	25	18	9	11	63	5	3.6	1.8	2.2	3.15
2	2	4	2	3	4	2	9	2	1	1	3	4	1	2	3	2	2	1	1	2	2	2	1	2	2	2	2	2	2	1	13	8	9	9	39	2.6	1.6	1.8	1.8	1.95
2	1	3	2	1	4	2	9	2	1	6	2	2	3	3	2	2	2	2	1	2	3	2	2	2	2	2	2	2	3	2	12	9	11	11	43	2.4	1.8	2.2	2.2	2.15
2	2	4	2	1	2	1	2, 4	1	1	2	1	1	1	1	1	1	1	1	1	1	1	1	1	1	1	1	1	1	1	1	5	5	5	5	20	1	1	1	1	1
2	2	4	2	1	2	2	9	2	1	9	3	1	1	4	2	3	3	1	2	2	1	2	4	2	4	2	1	1	2	1	11	11	13	7	42	2.2	2.2	2.6	1.4	2.1
2	2	4	2	1	2	2	9	1	1	2	4	2	2	4	4	2	2	2	2	4	2	2	2	2	2	2	2	4	4	4	16	12	10	16	54	3.2	2.4	2	3.2	2.7
2	2	4	2	3	3	2	9	2	1	2	5	5	4	5	4	4	4	5	4	5	1	1	2	1	1	1	2	2	4	5	23	22	6	14	65	4.6	4.4	1.2	2.8	3.25
1	2	3	2	1	6	1	7,	2	1	8	2	2	2	1	2	1	1	1	1	1	3	2	2	4	4	1	2	3	1	3	9	5	15	10	39	1.8	1	3	2	1.95
2	2	3	2	1	2	1	1, 2,	1	1	2	2	2	2	4	2	2	2	4	2	4	4	1	3	3	2	3	4	3	3	4	12	14	13	17	56	2.4	2.8	2.6	3.4	2.8
1	2	1	2	1	3	1	2, 3,	2	1	9	2	2	2	2	2	2	2	2	2	2	2	2	2	2	2	2	2	2	2	2	10	10	10	10	40	2	2	2	2	2
1	2	1	2	1	3	2	9,	2	1	2	2	2	2	2	2	2	2	2	2	2	2	2	2	2	2	2	2	2	2	2	10	10	10	10	40	2	2	2	2	2
2	2	4	2	3	4	2	9	2	1	5	3	3	3	2	3	2	1	2	2	2	5	5	5	4	4	4	5	4	4	4	14	9	23	21	67	2.8	1.8	4.6	4.2	3.35
2	2	1	2	2	2	1	2	1	1	2	2	2	2	2	2	2	2	1	1	2	4	4	4	4	3	4	4	4	4	4	10	8	19	20	57	2	1.6	3.8	4	2.85
1	2	4	2	1	5	1	2	1	1	3	4	4	3	4	2	3	2	2	2	3	1	1	1	1	1	2	3	1	5	2	17	12	5	13	47	3.4	2.4	1	2.6	2.35
1	2	2	2	2	2	1	1, 2,	2	1	5	4	4	4	4	4	2	2	2	1	2	2	3	2	2	1	1	1	3	4	2	20	9	10	11	50	4	1.8	2	2.2	2.5
1	1	4	2	1	4	2	9	1	1	2	2	2	2	2	2	1	1	2	1	1	2	2	2	2	2	2	2	2	2	2	10	6	10	10	36	2	1.2	2	2	1.8
1	2	4	2	1	4	2	9	2	1	1	2	2	2	2	2	2	2	2	2	2	4	4	4	5	5	4	4	4	2	4	10	10	22	18	60	2	2	4.4	3.6	3
2	2	3	2	1	4	1	10,1	1	1	1	2	2	2	2	2	2	2	2	2	2	2	2	2	2	2	2	2	2	2	2	10	10	10	10	40	2	2	2	2	2
2	1	5	2	1	4	1	6	2	1	2	3	3	1	3	2	1	1	1	1	1	5	3	3	5	5	1	1	5	2	5	12	5	21	14	52	2.4	1	4.2	2.8	2.6
2	5	1	2	2	2	1	1	2	1	1	3	3	1	4	4	1	1	2	2	3	3	2	1	3	3	4	4	4	1	2	15	9	12	15	51	3	1.8	2.4	3	2.55
2	2	1	2	1	2	2	9	2	1	2	3	3	1	3	1	1	1	1	1	1	3	3	3	3	2	3	1	3	3	2	11	5	14	12	42	2.2	1	2.8	2.4	2.1
2	1	4	2	2	2	2	9	2	1	5	3	3	3	4	1	1	1	3	1	1	1	1	1	1	1	4	3	2	4	3	14	7	5	16	42	2.8	1.4	1	3.2	2.1
1	2	2	2	2	2	1	5	2	1	2	2	1	2	4	4	2	4	2	2	4	2	2	2	1	1	4	2	2	4	4	13	14	8	16	51	2.6	2.8	1.6	3.2	2.55
1	2	1	2	1	3	2	9	2	1	9	3	3	3	3	3	3	3	3	3	3	3	3	3	3	3	3	3	3	3	3	15	15	15	15	60	3	3	3	3	3
2	2	1	2	1	2	1	10	2	1	1	2	2	2	2	2	2	2	2	2	2	2	2	2	2	2	3	3	3	2	3	10	10	10	14	44	2	2	2	2.8	2.2
1	2	2	2	2	6	1	5	2	1	2	2	2	3	2	2	3	3	2	2	3	2	2	2	4	2	4	2	2	3	2	11	13	12	13	49	2.2	2.6	2.4	2.6	2.45
2	2	4	2	1	4	2	9	1	1	2	3	3	3	3	1	3	2	3	2	3	2	3	3	2	2	3	3	3	3	3	13	13	12	15	53	2.6	2.6	2.4	3	2.65
2	2	5	2	1	4	1	2	1	1	8	2	2	2	2	2	2	2	2	2	2	2	2	2	2	2	2	2	2	2	2	10	10	10	10	40	2	2	2	2	2
2	2	4	2	1	4	1	2	2	1	2	2	2	2	2	2	2	2	2	2	2	2	2	2	2	2	2	2	2	2	2	10	10	10	10	40	2	2	2	2	2
2	2	4	2	1	4	2	9	1	1	1	4	4	4	5	3	2	2	2	2	2	3	3	5	4	3	4	5	5	5	5	20	10	18	24	72	4	2	3.6	4.8	3.6
2	2	4	2	1	2	1	2	1	1	2	4	4	5	2	5	2	2	2	1	2	3	3	5	3	3	3	2	3	2	2	20	9	17	12	58	4	1.8	3.4	2.4	2.9
1	2	4	3	1	4	2	9	1	1	8	1	2	1	3	1	1	1	1	1	1	4	4	4	4	3	5	5	3	5	5	8	5	19	23	55	1.6	1	3.8	4.6	2.75
1	2	4	3	1	4	2	9	1	1	8	1	2	1	3	1	1	1	1	1	1	4	4	4	4	3	5	5	3	5	5	8	5	19	23	55	1.6	1	3.8	4.6	2.75
2	2	4	3	1	2	2	9	2	1	1	3	3	2	3	2	2	2	2	3	2	4	4	4	4	3	4	4	4	4	4	13	11	19	20	63	2.6	2.2	3.8	4	3.15
2	1	5	3	1	4	2	9	1	1	3	2	2	2	2	2	2	2	2	2	2	2	2	2	2	2	2	2	2	2	2	10	10	10	10	40	2	2	2	2	2
1	2	4	3	1	4	2	9	2	1	2	1	1	1	1	1	2	1	1	1	1	5	5	4	5	5	5	5	3	1	5	5	6	24	19	54	1	1.2	4.8	3.8	2.7
1	2	4	3	1	4	2	9	1	1	1	1	1	1	1	1	1	1	1	1	1	4	4	5	4	4	5	5	3	4	5	5	5	21	22	53	1	1	4.2	4.4	2.65
1	2	4	3	1	4	1	7	1	1	4	5	5	4	5	4	3	3	3	2	3	4	4	4	4	4	3	3	3	5	4	23	14	20	18	75	4.6	2.8	4	3.6	3.75
1	2	5	3	1	4	2	9	1	1	2	2	2	2	2	2	2	2	2	2	2	2	3	3	2	2	3	2	2	3	3	10	10	12	13	45	2	2	2.4	2.6	2.25
1	2	4	3	1	4	1	8	1	1	2	3	3	4	3	4	3	3	2	2	2	4	3	4	4	3	3	2	2	3	2	17	12	18	12	59	3.4	2.4	3.6	2.4	2.95
1	2	5	3	1	4	2	9	1	1	8	4	4	4	4	4	3	4	3	4	3	4	4	4	4	4	4	4	4	4	4	20	17	20	20	77	4	3.4	4	4	3.85
2	2	4	3	1	4	2	9	1	1	2	2	2	2	3	3	2	1	1	1	1	5	5	5	5	3	3	2	2	3	2	12	6	23	12	53	2.4	1.2	4.6	2.4	2.65
1	2	4	3	1	4	2	9	1	1	9	2	3	2	3	2	1	1	1	1	1	3	2	2	3	3	5	5	4	4	4	12	5	13	22	52	2.4	1	2.6	4.4	2.6
1	2	5	3	1	4	2	9	2	1	8	4	4	2	3	3	3	3	3	3	3	1	2	4	3	3	3	3	3	3	3	16	15	13	15	59	3.2	3	2.6	3	2.95
1	2	5	3	1	4	2	9	1	1	9	2	2	2	2	2	2	1	2	1	1	2	2	2	2	2	4	4	3	2	3	10	7	10	16	43	2	1.4	2	3.2	2.15
1	2	5	3	1	4	1	1, 2	2	1	2	2	4	2	2	2	2	2	2	2	2	2	3	2	3	2	4	3	4	4	3	12	10	12	18	52	2.4	2	2.4	3.6	2.6
1	2	5	3	3	4	1	4	2	1	2	2	2	3	2	2	3	2	2	2	2	2	2	2	2	3	2	2	3	2	2	11	11	11	11	44	2.2	2.2	2.2	2.2	2.2
1	2	4	3	1	4	2	9	1	1	2	2	2	2	2	2	2	2	2	2	2	2	2	2	2	2	2	2	2	2	2	10	10	10	10	40	2	2	2	2	2
1	1	5	3	1	4	1	2	2	1	1	2	2	1	3	1	2	1	1	1	1	1	1	2	1	4	3	3	4	3	1	9	6	9	14	38	1.8	1.2	1.8	2.8	1.9
1	2	4	3	1	4	2	9	1	1	2	3	2	2	3	2	2	3	2	3	3	2	2	2	2	2	3	2	2	3	2	12	13	10	12	47	2.4	2.6	2	2.4	2.35
1	2	5	3	1	4	1	2	2	1	2	2	2	2	2	2	2	2	1	2	2	4	4	4	4	4	4	4	4	4	4	10	9	20	20	59	2	1.8	4	4	2.95
1	1	5	3	1	3	2	9	2	1	1	3	3	2	4	2	2	2	2	2	3	3	3	3	3	2	3	3	3	3	2	14	11	14	14	53	2.8	2.2	2.8	2.8	2.65
1	2	4	3	1	4	2	9	2	1	1	3	3	3	3	3	2	2	2	2	2	3	3	3	3	3	4	3	4	3	3	15	10	15	17	57	3	2	3	3.4	2.85
1	1	4	3	1	4	2	9	2	1	2	3	4	4	4	4	5	5	5	5	5	4	4	4	2	4	5	5	5	4	5	19	25	18	24	86	3.8	5	3.6	4.8	4.3
1	2	4	3	1	4	2	9	1	1	2	2	2	2	2	2	1	1	1	1	3	3	3	3	3	3	3	3	2	2	3	10	7	15	13	45	2	1.4	3	2.6	2.25
1	2	4	3	3	4	2	9	1	1	9	5	5	2	5	4	2	2	2	2	2	1	2	2	2	1	4	4	4	4	4	21	10	8	20	59	4.2	2	1.6	4	2.95
2	1	5	3	1	1	1	2	1	1	8	2	5	3	5	3	2	3	3	1	3	2	2	2	2	2	4	5	3	4	2	18	12	10	18	58	3.6	2.4	2	3.6	2.9
2	1	2	3	2	6	1	1, 2,	2	1	1	4	5	5	5	5	2	2	2	2	2	5	4	3	3	5	4	2	4	5	5	24	10	20	20	74	4.8	2	4	4	3.7
2	1	4	3	1	4	2	9	1	1	7	4	4	2	4	1	2	2	2	2	3	1	1	1	1	1	3	1	3	4	2	15	11	5	13	44	3	2.2	1	2.6	2.2
2	1	5	3	1	4	2	9	2	1	2	2	3	3	3	1	2	1	2	1	2	1	3	3	1	2	3	5	3	3	3	12	8	10	17	47	2.4	1.6	2	3.4	2.35
2	2	5	3	1	4	2	9	1	1	2	2	2	2	3	2	1	2	1	1	1	2	2	2	2	1	1	1	1	2	1	11	6	9	6	32	2.2	1.2	1.8	1.2	1.6
1	1	4	3	1	4	2	9	2	1	2	1	2	2	1	1	1	1	2	1	1	4	1	4	1	1	5	1	3	2	3	7	6	11	14	38	1.4	1.2	2.2	2.8	1.9
1	2	5	3	1	4	2	9	2	1	2	3	2	5	1	4	3	3	2	2	4	4	4	5	3	2	4	3	3	3	2	15	14	18	15	62	3	2.8	3.6	3	3.1
1	1	4	3	1	4	2	9	1	1	1	2	5	4	5	5	2	1	4	2	2	1	1	1	2	1	2	4	2	5	2	21	11	6	15	53	4.2	2.2	1.2	3	2.65
2	2	4	3	1	4	1	2, 4,	2	1	2	3	3	3	3	3	2	2	2	2	2	3	2	2	3	3	3	2	4	3	4	15	10	13	16	54	3	2	2.6	3.2	2.7
1	1	4	3	1	4	2	9	1	1	9	3	3	2	4	2	2	2	2	2	2	1	3	4	2	5	5	4	2	3	2	14	10	15	16	55	2.8	2	3	3.2	2.75
1	2	4	3	3	4	1	3	1	1	2	3	3	2	3	2	1	1	1	1	1	4	3	3	4	4	4	4	3	3	4	13	5	18	18	54	2.6	1	3.6	3.6	2.7
1	2	4	3	1	4	1	1, 2,	1	1	2	2	2	2	2	2	1	2	1	1	1	4	4	4	4	4	5	5	5	1	5	10	6	20	21	57	2	1.2	4	4.2	2.85
1	2	4	3	1	4	1	2	1	1	1	1	1	1	1	1	2	2	2	2	2	4	4	4	5	5	4	4	4	1	4	5	10	22	17	54	1	2	4.4	3.4	2.7
2	2	4	3	1	4	2	9	1	1	1	3	3	2	3	2	1	2	1	2	2	3	2	2	3	1	3	4	3	3	4	13	8	11	17	49	2.6	1.6	2.2	3.4	2.45
2	2	4	3	1	4	2	9	1	1	7	2	2	2	3	2	2	2	2	2	2	3	2	2	3	2	2	2	3	4	3	11	10	12	14	47	2.2	2	2.4	2.8	2.35
2	2	5	3	1	4	2	9	1	1	9	4	4	2	4	2	1	1	1	1	1	4	4	4	2	4	4	4	4	4	4	16	5	18	20	59	3.2	1	3.6	4	2.95
1	1	4	3	1	4	2	9	1	1	9	2	2	3	3	2	2	2	2	2	2	2	2	3	3	3	3	2	3	3	3	12	10	13	14	49	2.4	2	2.6	2.8	2.45
2	1	4	3	1	4	2	9	2	1	1	1	1	1	1	1	2	2	2	2	2	2	4	4	4	4	4	3	3	5	4	5	10	18	19	52	1	2	3.6	3.8	2.6
1	2	5	3	1	4	2	9	1	1	1	3	2	2	3	2	2	2	2	2	2	2	1	1	2	2	2	3	3	4	3	12	10	8	15	45	2.4	2	1.6	3	2.25
1	2	4	3	1	5	1	6, 10	1	1	1	3	3	3	2	3	2	2	3	2	2	2	2	4	3	3	4	3	4	3	3	14	11	14	17	56	2.8	2.2	2.8	3.4	2.8
2	2	4	3	1	4	2	9	1	1	2	3	3	3	3	3	3	3	3	3	3	3	3	3	3	3	3	3	3	3	3	15	15	15	15	60	3	3	3	3	3
1	2	5	3	1	4	2	9	1	1	8	2	3	2	2	2	2	2	2	1	2	4	2	2	4	4	4	4	3	4	4	11	9	16	19	55	2.2	1.8	3.2	3.8	2.75
1	2	5	3	1	4	1	10	1	1	9	3	4	2	4	2	2	1	1	1	2	4	4	4	4	4	4	4	3	4	4	15	7	20	19	61	3	1.4	4	3.8	3.05
2	2	5	3	1	4	2	9	1	1	5	1	1	1	2	2	1	1	1	1	2	2	3	3	2	2	4	4	4	4	2	7	6	12	18	43	1.4	1.2	2.4	3.6	2.15
